# Supplementary material for: High-intensity statin therapy yields better outcomes in acute coronary syndrome patients: a meta-analysis involving 26,497 patients
Source: Lipids Health Dis. 2020 Aug 23;19:194. doi: 10.1186/s12944-020-01369-6 (PMC7444068; doi:10.1186/s12944-020-01369-6)
Supplement: Supplementary file 1 — Additional file 1: Figure S1. Forest plot of MACE, a) M-H for the fixed-effect model; b) Peto method for the fixed-effect model. RR, risk ratio; M-H, Mantel-Haenszel method; MACE, major adverse cardiovascular events. [file 12944_2020_1369_MOESM1_ESM.zip]

Archive with 2 entries (2 files):
- Sfig1a.tif
- Sfig1b.tif
